# Supplementary material for: Feasibility, Psychosocial Effects, Influence, and Perception of Elastic Band Resistance Balance Training in Older Adults
Source: Int J Environ Res Public Health. 2022 Sep 1;19(17):10907. doi: 10.3390/ijerph191710907 (PMC9517780; doi:10.3390/ijerph191710907)
Supplement: Supplementary file 1 [file ijerph-19-10907-s001.zip]

Archive with 1 entries (1 files):
- ijerph-1859010-supplementary.pdf
